# Supplementary material for: Evaluation of Carotenoids Accumulation and Biosynthesis in Two Genotypes of Pomelo (Citrus maxima) during Early Fruit Development
Source: Molecules. 2021 Aug 20;26(16):5054. doi: 10.3390/molecules26165054 (PMC8400066; doi:10.3390/molecules26165054)
Supplement: Supplementary file 1 [file molecules-26-05054-s001.zip]

Archive with 1 entries (1 files):
- molecules-1347874-supplementary.pdf
